# Supplementary material for: Anti-Inflammatory Effects of Cicadidae Periostracum Extract and Oleic Acid through Inhibiting Inflammatory Chemokines Using PCR Arrays in LPS-Induced Lung inflammation In Vitro
Source: Life (Basel). 2022 Jun 8;12(6):857. doi: 10.3390/life12060857 (PMC9225349; doi:10.3390/life12060857)
Supplement: Supplementary file 1 [file life-12-00857-s001.zip]

Archive with 1 entries (1 files):
- life-1740030-supplementary.pdf
